# Supplementary material for: Effective microbial molecular diagnosis of periodontitis-related pathogen Porphyromonas gingivalis from salivary samples using rgpA gene
Source: Genomics Inform. 2023 Mar 31;21(1):e13. doi: 10.5808/gi.22076 (PMC10085742; doi:10.5808/gi.22076)
Supplement: Supplementary Table 1. — NCBI database annotation information about rgpA gene of each Porphyromonas gingivalis strains [file gi-22076-Supplementary-Table-1.xlsx]

## Sheet: Table S1
Supplementary Table 1. NCBI database annotation information about rgpA gene of each Porphyromonas gingivalis strains
No.	Genome accession number	Protein accession number	Gene name	Bacterial taxonomy	Strain number
1	NC_002950.2	WP_010956476.1	rgpA	Porphyromonas gingivalis	W83
2	NC_010729.1	WP_043876339.1	rgpA	Porphyromonas gingivalis	ATCC 33277
3	NC_015571.1	WP_043889986.1	rgpA	Porphyromonas gingivalis	TDC60
4	NZ_CP011995.1	WP_010956476.1	rgpA	Porphyromonas gingivalis	A7436
5	NZ_CP011996.1	WP_053444556.1	rgpA	Porphyromonas gingivalis	AJW4
6	NZ_CP012889.1	WP_054828567.1	rgpA	Porphyromonas gingivalis	381
7	NZ_CP024596.1	WP_099837990.1	rgpA	Porphyromonas gingivalis	KCOM 3131
8	NZ_CP024601.1	WP_099896128.1	rgpA	Porphyromonas gingivalis	KCOM 2799
9	NZ_CP024600.1	WP_099809228.1	rgpA	Porphyromonas gingivalis	KCOM 2801
10	NZ_CP024591.1	WP_099777693.1	rgpA	Porphyromonas gingivalis	KCOM 2802
11	NZ_CP024592.1	WP_099840427.1	rgpA	Porphyromonas gingivalis	KCOM 2803
12	NZ_CP024593.1	WP_099811780.1	rgpA	Porphyromonas gingivalis	KCOM 2804
13	NZ_CP024594.1	WP_099811780.1	rgpA	Porphyromonas gingivalis	KCOM 2805
14	NZ_CP024595.1	WP_099779604.1	rgpA	Porphyromonas gingivalis	KCOM 3001
15	NZ_CP024597.1	WP_099780392.1	rgpA	Porphyromonas gingivalis	KCOM 2796
16	NZ_CP024598.1	WP_099841336.1	rgpA	Porphyromonas gingivalis	KCOM 2798
17	NZ_CP024599.1	WP_099896861.1	rgpA	Porphyromonas gingivalis	KCOM 2800
18	NZ_CP025931.1	WP_043889986.1	rgpA	Porphyromonas gingivalis	TDC 60
19	NZ_CP025932.1	WP_010956476.1	rgpA	Porphyromonas gingivalis	W83
20	NZ_CP073350.1	WP_211599919.1	rgpA	Porphyromonas gingivalis	LyG-2
21	NZ_CP073349.1	WP_211599919.1	rgpA	Porphyromonas gingivalis	LyG-1
22	NZ_CP073348.1	WP_211604821.1	rgpA	Porphyromonas gingivalis	GMU202011
