# Supplementary material for: Effective microbial molecular diagnosis of periodontitis-related pathogen Porphyromonas gingivalis from salivary samples using rgpA gene
Source: Genomics Inform. 2023 Mar 31;21(1):e13. doi: 10.5808/gi.22076 (PMC10085742; doi:10.5808/gi.22076)
Supplement: Supplementary Table 2. — Results of qRT-PCR quantification for comparing bacterial load about Porphyromonas gingivalis of each sample [file gi-22076-Supplementary-Table-2.xlsx]

## Sheet: Table S2
Supplementary Table 2.
		10ng (raw concentration)						1ng (10^-1 dilution)						0.1ng (10^-2 dilution)						0.01ng (10^-3 dilution)
Groups	Samples	1st	2nd	3rd	*Avg	*SD		1st	2nd	3rd	Avg	SD		1st	2nd	3rd	Avg	SD		1st	2nd	3rd	Avg	SD
Positive control	P. gingivalis ATCC 49417	19.67	19.7	19.63	19.6667	0.0351188		22.37	22.51	22.15	22.3433	0.181475		25.16	25.09	25.1	25.1167	0.0378594		27.81	27.86	27.89	27.8533	0.0404145
	P. gingivalis ATCC 33277	19.41	19.52	19.41	19.4467	0.0635085		21.87	21.89	22.31	22.0233	0.248462		24.8	24.79	24.8	24.7967	0.0057735		27.35	27.32	27.32	27.33	0.0173205
Periodontitis	Case_01	31.17	31.04	30.82	31.01	0.176918		33.32	33.35	33.25	33.3067	0.051316		36.5	37.9	36.55	36.9833	0.79425		39.13	39.23	39.28	39.2133	0.0763763
	Case_02	27.47	27.5	27.5	27.49	0.0173205		30.13	30.39	30.03	30.1833	0.185831		33.13	33.1	33.15	33.1267	0.0251661		35.49	35.63	35.4	35.5067	0.115902
	Case_03	26.6	26.67	26.68	26.65	0.043589		30.11	30.1	29.85	30.02	0.147309		32.56	32.48	32.68	32.5733	0.100664		35.21	34.97	34.84	35.0067	0.187705
	Case_04	27.22	27.38	27.25	27.2833	0.085049		30.39	30.33	30.27	30.33	0.06		33.49	33.53	33.32	33.4467	0.111505		37.04	37.04	37.05	37.0433	0.0057735
Healthy	Normal_01	*N/A	N/A	N/A	N/A	N/A		N/A	N/A	N/A	N/A	N/A		N/A	N/A	N/A	N/A	N/A		N/A	N/A	N/A	N/A	N/A
	Normal_02	N/A	N/A	N/A	N/A	N/A		N/A	N/A	N/A	N/A	N/A		N/A	N/A	N/A	N/A	N/A		N/A	N/A	N/A	N/A	N/A
	Normal_03	N/A	N/A	N/A	N/A	N/A		N/A	N/A	N/A	N/A	N/A		N/A	N/A	N/A	N/A	N/A		N/A	N/A	N/A	N/A	N/A
	Normal_04	N/A	N/A	N/A	N/A	N/A		N/A	N/A	N/A	N/A	N/A		N/A	N/A	N/A	N/A	N/A		N/A	N/A	N/A	N/A	N/A
Negative control	E. keratini EPI-7T	N/A	N/A	N/A	N/A	N/A		N/A	N/A	N/A	N/A	N/A		N/A	N/A	N/A	N/A	N/A		N/A	N/A	N/A	N/A	N/A
	ZymoBIOMICS standard	N/A	N/A	N/A	N/A	N/A		N/A	N/A	N/A	N/A	N/A		N/A	N/A	N/A	N/A	N/A		N/A	N/A	N/A	N/A	N/A
	NTC (D.W.)	N/A	N/A	N/A	N/A	N/A		N/A	N/A	N/A	N/A	N/A		N/A	N/A	N/A	N/A	N/A		N/A	N/A	N/A	N/A	N/A
Avg, average Ct value for each triplicate calculations; SD, standard deviation value for each triplicate calculations; N/A, no detection.
