# Supplementary material for: Effective microbial molecular diagnosis of periodontitis-related pathogen Porphyromonas gingivalis from salivary samples using rgpA gene
Source: Genomics Inform. 2023 Mar 31;21(1):e13. doi: 10.5808/gi.22076 (PMC10085742; doi:10.5808/gi.22076)
Supplement: Supplementary Table 3. — Bacterial relative abundance data at the species level of all samples within healthy and periodontitis groups [file gi-22076-Supplementary-Table-3.xlsx]

## Sheet: Species
Supplementary Table 3. Bacterial relative abundance data at the species level of all samples within healthy and periodontitis groups
No.	Domain	Phylum	Class	Order	Family	Genus	Species	Normal_01	Normal_02	Normal_03	Normal_04	Case_01	Case_02	Case_03	Case_04
1	Bacteria	Actinobacteriota	Actinobacteria	Actinomycetales	Actinomycetaceae	Actinomyces	Actinomyces_genomosp.	0	0	0	0	0.0194418	0	0	0
2	Bacteria	Actinobacteriota	Actinobacteria	Actinomycetales	Actinomycetaceae	Actinomyces	Actinomyces_gerencseriae	0	0	0	0	0.0138359	0	0	0
3	Bacteria	Actinobacteriota	Actinobacteria	Actinomycetales	Actinomycetaceae	Actinomyces	Actinomyces_graevenitzii	0.0193684	0	0	0.0197433	0	0.00362694	0.00466989	0
4	Bacteria	Actinobacteriota	Actinobacteria	Actinomycetales	Actinomycetaceae	Actinomyces	Actinomyces_lingnae	0	0	0	0	0	0	0	0
5	Bacteria	Actinobacteriota	Actinobacteria	Actinomycetales	Actinomycetaceae	Actinomyces	Actinomyces_massiliensis	0	0	0	0	0	0	0	0
6	Bacteria	Actinobacteriota	Actinobacteria	Actinomycetales	Actinomycetaceae	Actinomyces	Schaalia_cardiffensis	0	0	0	0	0	0	0	0
7	Bacteria	Actinobacteriota	Actinobacteria	Actinomycetales	Actinomycetaceae	Actinomyces	Schaalia_meyeri	0	0	0	0	0	0	0	0
8	Bacteria	Actinobacteriota	Actinobacteria	Actinomycetales	Actinomycetaceae	Actinomyces	Schaalia_odontolytica	0.128842	0.0705455	0.129412	0.258638	0.00262405	0.0352332	0.089372	0
9	Bacteria	Actinobacteriota	Actinobacteria	Actinomycetales	Actinomycetaceae	Actinomyces	Uncultured_Actinomyces	0	0	0	0	0.00548664	0	0	0
10	Bacteria	Actinobacteriota	Actinobacteria	Actinomycetales	Actinomycetaceae	Actinomyces	Uncultured_bacterium	0	0	0	0	0	0	0	0
11	Bacteria	Actinobacteriota	Actinobacteria	Actinomycetales	Actinomycetaceae	F0332	Uncultured_bacterium	0	0	0	0	0.0949427	0	0	0
12	Bacteria	Actinobacteriota	Actinobacteria	Actinomycetales	Actinomycetaceae	F0332	unidentified	0	0	0	0	0	0.00129534	0	0
13	Bacteria	Actinobacteriota	Actinobacteria	Bifidobacteriales	Bifidobacteriaceae	Bifidobacterium	Bifidobacterium_dentium	0	0	0	0	0	0	0	0.000412626
14	Bacteria	Actinobacteriota	Actinobacteria	Corynebacteriales	Corynebacteriaceae	Corynebacterium	Corynebacterium_durum	0.00610526	0	0	0	0	0	0	0
15	Bacteria	Actinobacteriota	Actinobacteria	Corynebacteriales	Corynebacteriaceae	Corynebacterium	Corynebacterium_matruchotii	0	0	0	0	0.0355439	0	0	0
16	Bacteria	Actinobacteriota	Actinobacteria	Micrococcales	Micrococcaceae	Rothia	Rothia_aeria	0	0	0	0	0	0	0.00289855	0
17	Bacteria	Actinobacteriota	Actinobacteria	Micrococcales	Micrococcaceae	Rothia	Rothia_mucilaginosa	0	0	0	0.0071076	0	0	0	0
18	Bacteria	Actinobacteriota	Actinobacteria	Propionibacteriales	Propionibacteriaceae	Pseudopropionibacterium	Uncultured_bacterium	0	0	0	0	0	0	0	0
19	Bacteria	Actinobacteriota	Coriobacteriia	Coriobacteriales	Atopobiaceae	Atopobium	Lancefieldella_rimae	0	0	0	0	0.00441317	0	0	0
20	Bacteria	Actinobacteriota	Coriobacteriia	Coriobacteriales	Atopobiaceae	Atopobium	Uncultured_bacterium	0	0.00636364	0	0.00493583	0	0.0015544	0.00450886	0.00288838
21	Bacteria	Actinobacteriota	Coriobacteriia	Coriobacteriales	Atopobiaceae	Olsenella	Olsenella_sp.	0	0	0	0	0.0424618	0	0	0
22	Bacteria	Actinobacteriota	Coriobacteriia	Coriobacteriales	Atopobiaceae	Olsenella	Olsenella_uli	0	0	0	0	0.00608302	0	0	0
23	Bacteria	Actinobacteriota	Coriobacteriia	Coriobacteriales	Eggerthellaceae	Slackia	Slackia_exigua	0	0	0	0	0.00262405	0	0	0
24	Bacteria	Bacteroidota	Bacteroidia	Bacteroidales	Bacteroidaceae	Bacteroides	Bacteroides_coprophilus	0	0	0	0	0	0	0	0.00350732
25	Bacteria	Bacteroidota	Bacteroidia	Bacteroidales	Bacteroidaceae	Bacteroides	Bacteroides_fragilis	0	0	0	0	0	0	0	0.00722096
26	Bacteria	Bacteroidota	Bacteroidia	Bacteroidales	Bacteroidaceae	Bacteroides	Bacteroides_plebeius	0	0	0	0	0.00453244	0	0	0.0821126
27	Bacteria	Bacteroidota	Bacteroidia	Bacteroidales	Bacteroidaceae	Bacteroides	Bacteroides_vulgatus	0	0	0	0	0	0	0	0.00763359
28	Bacteria	Bacteroidota	Bacteroidia	Bacteroidales	Bacteroidaceae	Bacteroides	Prevotella_heparinolytica	0	0	0	0	0	0.0011658	0	0
29	Bacteria	Bacteroidota	Bacteroidia	Bacteroidales	Bacteroidales_Incertae_Sedis	Phocaeicola	Phocaeicola_abscessus	0	0	0	0	0	0	0	0
30	Bacteria	Bacteroidota	Bacteroidia	Bacteroidales	Paludibacteraceae	F0058	Uncultured_bacterium	0	0	0	0	0.00405534	0.00129534	0	0
31	Bacteria	Bacteroidota	Bacteroidia	Bacteroidales	Porphyromonadaceae	Porphyromonas	Porphyromonas_endodontalis	0	0	0	0	0.00966126	0.00854922	0.0144928	0
32	Bacteria	Bacteroidota	Bacteroidia	Bacteroidales	Porphyromonadaceae	Porphyromonas	Porphyromonas_gingivalis	0	0	0	0	0	0.0156736	0.015781	0
33	Bacteria	Bacteroidota	Bacteroidia	Bacteroidales	Porphyromonadaceae	Porphyromonas	Porphyromonas_pasteri	0	0	0	0.0110563	0	0.0225389	0	0
34	Bacteria	Bacteroidota	Bacteroidia	Bacteroidales	Prevotellaceae	Alloprevotella	Alloprevotella_rava	0	0	0.0127877	0	0.00429389	0.0141192	0.0214171	0
35	Bacteria	Bacteroidota	Bacteroidia	Bacteroidales	Prevotellaceae	Alloprevotella	Alloprevotella_tannerae	0	0	0	0	0.00524809	0.0475389	0	0
36	Bacteria	Bacteroidota	Bacteroidia	Bacteroidales	Prevotellaceae	Alloprevotella	uncultured_Bacteroidetes	0.00589474	0	0	0	0	0	0.0238325	0.00123788
37	Bacteria	Bacteroidota	Bacteroidia	Bacteroidales	Prevotellaceae	Prevotella	Prevotella_aurantiaca	0	0	0.0153453	0	0	0.109585	0	0
38	Bacteria	Bacteroidota	Bacteroidia	Bacteroidales	Prevotellaceae	Prevotella	Prevotella_baroniae	0	0	0	0	0.0014313	0.00427461	0.00289855	0
39	Bacteria	Bacteroidota	Bacteroidia	Bacteroidales	Prevotellaceae	Prevotella	Prevotella_buccae	0	0	0	0	0.00524809	0	0	0
40	Bacteria	Bacteroidota	Bacteroidia	Bacteroidales	Prevotellaceae	Prevotella	Prevotella_dentalis	0	0	0	0	0.00799141	0	0	0
41	Bacteria	Bacteroidota	Bacteroidia	Bacteroidales	Prevotellaceae	Prevotella	Prevotella_denticola	0	0	0	0	0.03948	0	0	0
42	Bacteria	Bacteroidota	Bacteroidia	Bacteroidales	Prevotellaceae	Prevotella	Prevotella_fusca	0	0	0	0	0	0	0	0
43	Bacteria	Bacteroidota	Bacteroidia	Bacteroidales	Prevotellaceae	Prevotella	Prevotella_genomosp.	0	0	0	0	0.00584447	0	0	0
44	Bacteria	Bacteroidota	Bacteroidia	Bacteroidales	Prevotellaceae	Prevotella	Prevotella_histicola	0	0.00981818	0	0.0908193	0	0	0.0285024	0
45	Bacteria	Bacteroidota	Bacteroidia	Bacteroidales	Prevotellaceae	Prevotella	Prevotella_intermedia	0	0.00127273	0	0	0	0.0323834	0.0122383	0
46	Bacteria	Bacteroidota	Bacteroidia	Bacteroidales	Prevotellaceae	Prevotella	Prevotella_jejuni	0.0206316	0	0.0235294	0.0608095	0	0	0	0.0208376
47	Bacteria	Bacteroidota	Bacteroidia	Bacteroidales	Prevotellaceae	Prevotella	Prevotella_loescheii	0.00273684	0	0	0	0	0	0	0
48	Bacteria	Bacteroidota	Bacteroidia	Bacteroidales	Prevotellaceae	Prevotella	Prevotella_maculosa	0	0	0	0	0.010854	0	0	0
49	Bacteria	Bacteroidota	Bacteroidia	Bacteroidales	Prevotellaceae	Prevotella	Prevotella_marshii	0	0	0	0	0	0	0	0
50	Bacteria	Bacteroidota	Bacteroidia	Bacteroidales	Prevotellaceae	Prevotella	Prevotella_melaninogenica	0.0778947	0.0812727	0.218414	0.219941	0	0.284715	0.104509	0.0311533
51	Bacteria	Bacteroidota	Bacteroidia	Bacteroidales	Prevotellaceae	Prevotella	Prevotella_micans	0	0	0	0	0.00155057	0	0	0
52	Bacteria	Bacteroidota	Bacteroidia	Bacteroidales	Prevotellaceae	Prevotella	Prevotella_multiformis	0	0	0	0	0	0	0.00708535	0
53	Bacteria	Bacteroidota	Bacteroidia	Bacteroidales	Prevotellaceae	Prevotella	Prevotella_nanceiensis	0.00294737	0	0	0.00197433	0	0.0161917	0.00354267	0
54	Bacteria	Bacteroidota	Bacteroidia	Bacteroidales	Prevotellaceae	Prevotella	Prevotella_nigrescens	0	0	0	0	0.0616651	0.00492228	0.00692432	0
55	Bacteria	Bacteroidota	Bacteroidia	Bacteroidales	Prevotellaceae	Prevotella	Prevotella_oralis	0	0	0	0	0.0187261	0	0	0
56	Bacteria	Bacteroidota	Bacteroidia	Bacteroidales	Prevotellaceae	Prevotella	Prevotella_oris	0	0	0	0	0.0298187	0	0.00386473	0
57	Bacteria	Bacteroidota	Bacteroidia	Bacteroidales	Prevotellaceae	Prevotella	Prevotella_oulorum	0	0	0	0	0.00202767	0	0.0114332	0
58	Bacteria	Bacteroidota	Bacteroidia	Bacteroidales	Prevotellaceae	Prevotella	Prevotella_pallens	0.00926316	0.00254545	0.0127877	0.0100691	0	0.00660622	0.0811594	0.00969672
59	Bacteria	Bacteroidota	Bacteroidia	Bacteroidales	Prevotellaceae	Prevotella	Prevotella_pleuritidis	0	0	0	0	0.0366174	0	0.00177134	0
60	Bacteria	Bacteroidota	Bacteroidia	Bacteroidales	Prevotellaceae	Prevotella	Prevotella_saccharolytica	0	0	0	0	0.00178912	0	0	0
61	Bacteria	Bacteroidota	Bacteroidia	Bacteroidales	Prevotellaceae	Prevotella	Prevotella_salivae	0.00673684	0.00381818	0	0.0065153	0	0.00673575	0.0223833	0.00577677
62	Bacteria	Bacteroidota	Bacteroidia	Bacteroidales	Prevotellaceae	Prevotella	Prevotella_scopos	0.00378947	0	0	0	0	0	0	0
63	Bacteria	Bacteroidota	Bacteroidia	Bacteroidales	Prevotellaceae	Prevotella	Prevotella_shahii	0	0	0	0.0071076	0.0128817	0.00634715	0	0
64	Bacteria	Bacteroidota	Bacteroidia	Bacteroidales	Prevotellaceae	Prevotella	Prevotella_sp.	0	0	0	0.00138203	0.00632156	0.0173575	0.0146538	0.000412626
65	Bacteria	Bacteroidota	Bacteroidia	Bacteroidales	Prevotellaceae	Prevotella	Prevotella_veroralis	0	0	0	0	0.0149094	0	0	0
66	Bacteria	Bacteroidota	Bacteroidia	Bacteroidales	Prevotellaceae	Prevotella	Unidentified	0	0	0	0	0	0.00259067	0.010306	0
67	Bacteria	Bacteroidota	Bacteroidia	Bacteroidales	Prevotellaceae	Prevotella	Unidentified_eubacterium	0	0	0	0	0.0139552	0.00284974	0.000805153	0
68	Bacteria	Bacteroidota	Bacteroidia	Bacteroidales	Prevotellaceae	uncultured	Uncultured_Prevotella	0	0	0	0	0.000596374	0	0	0
69	Bacteria	Bacteroidota	Bacteroidia	Bacteroidales	Rikenellaceae	Alistipes	Bacteroides_sp.	0	0	0	0	0	0	0	0.00144419
70	Bacteria	Bacteroidota	Bacteroidia	Bacteroidales	Rikenellaceae	Rikenellaceae_RC9_gut_group	Bacteroidales_oral	0	0	0	0	0	0.00349741	0.00144928	0
71	Bacteria	Bacteroidota	Bacteroidia	Bacteroidales	Tannerellaceae	Tannerella	Tannerella_forsythia	0	0	0	0	0.00214695	0	0	0
72	Bacteria	Bacteroidota	Bacteroidia	Bacteroidales	Tannerellaceae	Tannerella	Tannerella_sp.	0	0	0	0	0	0.00142487	0	0
73	Bacteria	Bacteroidota	Bacteroidia	Flavobacteriales	Flavobacteriaceae	Capnocytophaga	Capnocytophaga_gingivalis	0	0	0	0	0	0	0	0
74	Bacteria	Bacteroidota	Bacteroidia	Flavobacteriales	Flavobacteriaceae	Capnocytophaga	Capnocytophaga_granulosa	0	0	0	0	0.0206345	0	0	0
75	Bacteria	Bacteroidota	Bacteroidia	Flavobacteriales	Flavobacteriaceae	Capnocytophaga	Capnocytophaga_leadbetteri	0	0	0	0.0017769	0.00453244	0.00323834	0	0
76	Bacteria	Bacteroidota	Bacteroidia	Flavobacteriales	Flavobacteriaceae	Capnocytophaga	Capnocytophaga_ochracea	0	0	0	0	0	0	0	0
77	Bacteria	Bacteroidota	Bacteroidia	Flavobacteriales	Flavobacteriaceae	Capnocytophaga	Capnocytophaga_sputigena	0	0	0	0	0	0	0	0
78	Bacteria	Bacteroidota	Bacteroidia	Flavobacteriales	Flavobacteriaceae	Capnocytophaga	Uncultured_Capnocytophaga	0	0	0	0	0.0103769	0	0	0
79	Bacteria	Bacteroidota	Bacteroidia	Flavobacteriales	Weeksellaceae	Bergeyella	Uncultured_bacterium	0	0	0.00255754	0.000987167	0	0.000777202	0	0
80	Bacteria	Bacteroidota	Bacteroidia	Sphingobacteriales	Lentimicrobiaceae	Lentimicrobium	Bacteroidia_bacterium	0	0	0	0	0.00429389	0	0	0
81	Bacteria	Campilobacterota	Campylobacteria	Campylobacterales	Campylobacteraceae	Campylobacter	Campylobacter_concisus	0.00210526	0.000727273	0.00306905	0	0.00226622	0	0.00885668	0
82	Bacteria	Campilobacterota	Campylobacteria	Campylobacterales	Campylobacteraceae	Campylobacter	Campylobacter_gracilis	0	0	0	0	0.00811069	0	0	0
83	Bacteria	Chloroflexi	Anaerolineae	Anaerolineales	Anaerolineaceae	Flexilinea	Anaerolineaceae_bacterium	0	0	0	0	0	0	0	0
84	Bacteria	Desulfobacterota	Desulfobulbia	Desulfobulbales	Desulfobulbaceae	Desulfobulbus	Unidentified	0	0	0	0	0.00441317	0	0	0
85	Bacteria	Firmicutes	Bacilli	Erysipelotrichales	Erysipelotrichaceae	Bulleidia	Bulleidia_extructa	0	0	0	0	0	0	0	0
86	Bacteria	Firmicutes	Bacilli	Erysipelotrichales	Erysipelotrichaceae	Solobacterium	Solobacterium_moorei	0	0	0	0	0.00131202	0	0	0
87	Bacteria	Firmicutes	Bacilli	Lactobacillales	Aerococcaceae	Abiotrophia	uncultured_bacterium	0	0	0	0	0	0	0	0
88	Bacteria	Firmicutes	Bacilli	Lactobacillales	Streptococcaceae	Streptococcus	Streptococcus_anginosus	0	0	0	0	0	0	0	0
89	Bacteria	Firmicutes	Bacilli	Lactobacillales	Streptococcaceae	Streptococcus	Streptococcus_constellatus	0	0	0	0	0	0.00699482	0	0
90	Bacteria	Firmicutes	Bacilli	Lactobacillales	Streptococcaceae	Streptococcus	Streptococcus_gordonii	0	0	0	0	0	0	0	0
91	Bacteria	Firmicutes	Bacilli	Lactobacillales	Streptococcaceae	Streptococcus	Streptococcus_mutans	0	0	0	0	0	0	0	0
92	Bacteria	Firmicutes	Bacilli	Lactobacillales	Streptococcaceae	Streptococcus	Streptococcus_parasanguinis	0.0416842	0.109455	0	0.0653504	0	0	0.021095	0.0123788
93	Bacteria	Firmicutes	Bacilli	Lactobacillales	Streptococcaceae	Streptococcus	Streptococcus_salivarius	0.290737	0.536545	0.031202	0.0258638	0	0.0822539	0.146538	0
94	Bacteria	Firmicutes	Bacilli	Lactobacillales	Streptococcaceae	Streptococcus	Streptococcus_sanguinis	0	0	0	0	0	0	0	0
95	Bacteria	Firmicutes	Bacilli	Mycoplasmatales	Mycoplasmataceae	Mycoplasma	Metamycoplasma_faucium	0	0	0	0	0	0.00272021	0	0
96	Bacteria	Firmicutes	Clostridia	Clostridia_UCG-014	Clostridia_UCG-014	Clostridia_UCG-014	Clostridiales_bacterium	0	0	0	0	0	0.00142487	0.00128824	0
97	Bacteria	Firmicutes	Clostridia	Clostridiales	Clostridiaceae	Clostridium_sensu_stricto_1	Clostridium_paraputrificum	0	0	0	0	0	0	0	0
98	Bacteria	Firmicutes	Clostridia	Clostridiales	Clostridiaceae	Clostridium_sensu_stricto_1	Clostridium_perfringens	0	0	0	0	0	0	0	0
99	Bacteria	Firmicutes	Clostridia	Lachnospirales	Defluviitaleaceae	Defluviitaleaceae_UCG-011	Lachnospiraceae_bacterium	0	0	0	0	0	0.00259067	0.00177134	0
100	Bacteria	Firmicutes	Clostridia	Lachnospirales	Lachnospiraceae	Blautia	Blautia_sp.	0	0	0	0	0	0	0	0.0136167
101	Bacteria	Firmicutes	Clostridia	Lachnospirales	Lachnospiraceae	Butyrivibrio	Eubacterium_sp.	0	0	0	0	0	0	0.00402576	0
102	Bacteria	Firmicutes	Clostridia	Lachnospirales	Lachnospiraceae	Catonella	uncultured_bacterium	0	0	0	0.00276407	0	0	0.00483092	0
103	Bacteria	Firmicutes	Clostridia	Lachnospirales	Lachnospiraceae	Catonella	unidentified	0	0	0	0	0	0.00518135	0	0
104	Bacteria	Firmicutes	Clostridia	Lachnospirales	Lachnospiraceae	Johnsonella	Johnsonella_ignava	0	0	0	0	0.00119275	0	0	0
105	Bacteria	Firmicutes	Clostridia	Lachnospirales	Lachnospiraceae	Johnsonella	Uncultured_bacterium	0	0	0	0	0	0	0	0
106	Bacteria	Firmicutes	Clostridia	Lachnospirales	Lachnospiraceae	Lachnoanaerobaculum	Lachnoanaerobaculum_umeaense	0	0	0	0	0	0.0110104	0	0
107	Bacteria	Firmicutes	Clostridia	Lachnospirales	Lachnospiraceae	Lachnoanaerobaculum	Uncultured_Lachnospiraceae	0	0	0	0	0.00107347	0	0	0
108	Bacteria	Firmicutes	Clostridia	Lachnospirales	Lachnospiraceae	Lachnoanaerobaculum	Uncultured_bacterium	0.00631579	0	0.00664962	0.0029615	0	0	0.00483092	0
109	Bacteria	Firmicutes	Clostridia	Lachnospirales	Lachnospiraceae	Lachnoclostridium	Unidentified	0	0	0	0	0.00453244	0	0	0.0297091
110	Bacteria	Firmicutes	Clostridia	Lachnospirales	Lachnospiraceae	Oribacterium	Uncultured_organism	0.00715789	0.00454545	0	0.00730503	0	0.00660622	0.0206119	0
111	Bacteria	Firmicutes	Clostridia	Lachnospirales	Lachnospiraceae	Roseburia	Lachnospiraceae_bacterium	0	0	0	0	0	0	0	0
112	Bacteria	Firmicutes	Clostridia	Lachnospirales	Lachnospiraceae	Shuttleworthia	Shuttleworthia_satelles	0	0	0	0	0.00298187	0	0	0
113	Bacteria	Firmicutes	Clostridia	Lachnospirales	Lachnospiraceae	Stomatobaculum	Uncultured_bacterium	0.00421053	0.00345455	0	0.00730503	0	0.00336788	0.00966184	0
114	Bacteria	Firmicutes	Clostridia	Lachnospirales	Lachnospiraceae	[Ruminococcus]_torques_group	Ruminococcus_torques	0	0	0	0	0	0	0	0.00577677
115	Bacteria	Firmicutes	Clostridia	Lachnospirales	Lachnospiraceae	uncultured	Eubacterium_sp.	0	0	0.00460358	0	0	0.00544041	0.0404187	0
116	Bacteria	Firmicutes	Clostridia	Oscillospirales	Oscillospiraceae	UCG-002	Gut_metagenome	0	0	0	0	0	0	0	0.00453889
117	Bacteria	Firmicutes	Clostridia	Peptococcales	Peptococcaceae	Peptococcus	Peptococcus_sp.	0	0	0	0	0	0	0.00161031	0
118	Bacteria	Firmicutes	Clostridia	Peptostreptococcales-Tissierellales	Anaerovoracaceae	[Eubacterium]_brachy_group	[Eubacterium]_brachy	0	0	0	0	0.00751431	0.00336788	0.00193237	0
119	Bacteria	Firmicutes	Clostridia	Peptostreptococcales-Tissierellales	Anaerovoracaceae	[Eubacterium]_nodatum_group	Eubacterium_sulci	0	0	0	0.0029615	0	0.00660622	0.00322061	0
120	Bacteria	Firmicutes	Clostridia	Peptostreptococcales-Tissierellales	Anaerovoracaceae	[Eubacterium]_nodatum_group	[Eubacterium]_infirmum	0	0	0	0	0.0014313	0	0	0
121	Bacteria	Firmicutes	Clostridia	Peptostreptococcales-Tissierellales	Anaerovoracaceae	[Eubacterium]_nodatum_group	[Eubacterium]_nodatum	0	0	0	0	0.00345897	0.00401554	0	0
122	Bacteria	Firmicutes	Clostridia	Peptostreptococcales-Tissierellales	Anaerovoracaceae	[Eubacterium]_saphenum_group	Eubacterium_saphenum	0	0	0	0	0.00131202	0	0	0
123	Bacteria	Firmicutes	Clostridia	Peptostreptococcales-Tissierellales	Anaerovoracaceae	uncultured	Peptostreptococcaceae_bacterium	0	0	0	0	0.00131202	0	0	0
124	Bacteria	Firmicutes	Clostridia	Peptostreptococcales-Tissierellales	Peptostreptococcaceae	Filifactor	Filifactor_alocis	0	0	0	0	0.00178912	0.00764249	0.0020934	0
125	Bacteria	Firmicutes	Clostridia	Peptostreptococcales-Tissierellales	Peptostreptococcaceae	[Eubacterium]_yurii_group	Uncultured_bacterium	0	0	0	0	0	0	0	0
126	Bacteria	Firmicutes	Clostridia	Peptostreptococcales-Tissierellales	Peptostreptococcales-Tissierellales	Parvimonas	Peptostreptococcaceae_bacterium	0	0	0	0	0	0	0	0
127	Bacteria	Firmicutes	Clostridia	Peptostreptococcales-Tissierellales	Peptostreptococcales-Tissierellales	W5053	Peptostreptococcaceae_bacterium	0	0	0	0	0	0	0	0
128	Bacteria	Firmicutes	Clostridia	Peptostreptococcales-Tissierellales	Peptostreptococcales-Tissierellales	uncultured	Tissierella_sp.	0	0	0	0	0	0	0	0
129	Bacteria	Firmicutes	Negativicutes	Veillonellales-Selenomonadales	Selenomonadaceae	Centipeda	Uncultured_bacterium	0	0	0	0	0	0	0	0.00103157
130	Bacteria	Firmicutes	Negativicutes	Veillonellales-Selenomonadales	Selenomonadaceae	Megamonas	Uncultured_bacterium	0	0	0	0	0	0	0	0
131	Bacteria	Firmicutes	Negativicutes	Veillonellales-Selenomonadales	Selenomonadaceae	Megamonas	Uncultured_organism	0	0	0	0	0.0363788	0.00388601	0	0.697545
132	Bacteria	Firmicutes	Negativicutes	Veillonellales-Selenomonadales	Selenomonadaceae	Selenomonas	Schwartzia_sp.	0	0	0	0	0.00799141	0	0	0
133	Bacteria	Firmicutes	Negativicutes	Veillonellales-Selenomonadales	Selenomonadaceae	Selenomonas	Selenomonas_artemidis	0	0	0	0	0.000715649	0	0	0
134	Bacteria	Firmicutes	Negativicutes	Veillonellales-Selenomonadales	Selenomonadaceae	Selenomonas	Selenomonas_noxia	0	0	0	0	0	0	0	0
135	Bacteria	Firmicutes	Negativicutes	Veillonellales-Selenomonadales	Selenomonadaceae	Selenomonas	Selenomonas_sp.	0	0	0	0	0	0.00880829	0.0415459	0
136	Bacteria	Firmicutes	Negativicutes	Veillonellales-Selenomonadales	Selenomonadaceae	Selenomonas	Selenomonas_sputigena	0	0	0	0	0.00608302	0.00518135	0.0109501	0
137	Bacteria	Firmicutes	Negativicutes	Veillonellales-Selenomonadales	Selenomonadaceae	Selenomonas	Veillonellaceae_bacterium	0	0	0	0	0.00369752	0	0	0
138	Bacteria	Firmicutes	Negativicutes	Veillonellales-Selenomonadales	Selenomonadaceae	Selenomonas	Unidentified	0	0	0	0	0	0	0	0
139	Bacteria	Firmicutes	Negativicutes	Veillonellales-Selenomonadales	Selenomonadaceae	uncultured	Mitsuokella_sp.	0	0	0	0	0.00131202	0	0	0
140	Bacteria	Firmicutes	Negativicutes	Veillonellales-Selenomonadales	Veillonellaceae	Anaeroglobus	Anaeroglobus_geminatus	0	0	0	0	0	0	0	0
141	Bacteria	Firmicutes	Negativicutes	Veillonellales-Selenomonadales	Veillonellaceae	Dialister	Dialister_invisus	0	0	0	0	0.0161021	0	0	0.00495152
142	Bacteria	Firmicutes	Negativicutes	Veillonellales-Selenomonadales	Veillonellaceae	Megasphaera	Megasphaera_micronuciformis	0.00526316	0.0110909	0	0.0159921	0.00453244	0	0	0.0152672
143	Bacteria	Firmicutes	Negativicutes	Veillonellales-Selenomonadales	Veillonellaceae	Veillonella	Veillonella_atypica	0.0616842	0.120727	0	0.0343534	0	0.00336788	0.102576	0.0187745
144	Bacteria	Firmicutes	Negativicutes	Veillonellales-Selenomonadales	Veillonellaceae	Veillonella	Veillonella_parvula	0	0	0	0	0.00894561	0	0	0
145	Bacteria	Firmicutes	Negativicutes	Veillonellales-Selenomonadales	Veillonellaceae	Veillonella	Unidentified	0	0	0	0	0	0	0	0
146	Bacteria	Fusobacteriota	Fusobacteriia	Fusobacteriales	Fusobacteriaceae	Fusobacterium	Fusobacterium_mortiferum	0	0	0	0	0	0	0	0
147	Bacteria	Fusobacteriota	Fusobacteriia	Fusobacteriales	Fusobacteriaceae	Fusobacterium	Fusobacterium_nucleatum	0	0	0	0	0.0237357	0	0	0
148	Bacteria	Fusobacteriota	Fusobacteriia	Fusobacteriales	Fusobacteriaceae	Fusobacterium	Fusobacterium_periodonticum	0.0503158	0	0.0230179	0.0211254	0	0.0247409	0.00805153	0
149	Bacteria	Fusobacteriota	Fusobacteriia	Fusobacteriales	Leptotrichiaceae	Leptotrichia	Leptotrichia_buccalis	0	0	0	0	0.00644084	0	0	0
150	Bacteria	Fusobacteriota	Fusobacteriia	Fusobacteriales	Leptotrichiaceae	Leptotrichia	Leptotrichia_hofstadii	0	0	0	0	0	0	0	0
151	Bacteria	Fusobacteriota	Fusobacteriia	Fusobacteriales	Leptotrichiaceae	Leptotrichia	Leptotrichia_sp.	0	0	0	0	0.00298187	0.00556995	0.010628	0
152	Bacteria	Fusobacteriota	Fusobacteriia	Fusobacteriales	Leptotrichiaceae	Leptotrichia	Leptotrichia_wadei	0	0	0	0	0.00322042	0	0	0
153	Bacteria	Fusobacteriota	Fusobacteriia	Fusobacteriales	Leptotrichiaceae	Leptotrichia	Uncultured_bacterium	0.0187368	0.00727273	0.0173913	0.0189536	0.0233779	0.00919689	0.00547504	0.00639571
154	Bacteria	Fusobacteriota	Fusobacteriia	Fusobacteriales	Leptotrichiaceae	uncultured	Leptotrichia-like_sp.	0	0	0	0	0	0	0	0
155	Bacteria	Patescibacteria	Gracilibacteria	Absconditabacteriales_(SR1)	Absconditabacteriales_(SR1)	Absconditabacteriales_(SR1)	SR1_bacterium	0	0	0	0	0.000357824	0.0284974	0	0.00350732
156	Bacteria	Patescibacteria	Saccharimonadia	Saccharimonadales	Saccharimonadaceae	Candidatus_Saccharimonas	Uncultured_bacterium	0	0	0	0	0	0.00142487	0	0
157	Bacteria	Patescibacteria	Saccharimonadia	Saccharimonadales	Saccharimonadaceae	Saccharimonadaceae	Uncultured_Candidatus	0	0	0	0	0.0262405	0	0	0
158	Bacteria	Patescibacteria	Saccharimonadia	Saccharimonadales	Saccharimonadaceae	Saccharimonadaceae	Uncultured_bacterium	0	0	0	0	0.152672	0	0	0
159	Bacteria	Patescibacteria	Saccharimonadia	Saccharimonadales	Saccharimonadaceae	TM7x	Uncultured_bacterium	0.00421053	0	0	0.0240869	0	0.00647668	0.010306	0.00412626
160	Bacteria	Patescibacteria	Saccharimonadia	Saccharimonadales	Saccharimonadales	Saccharimonadales	Candidatus_Saccharibacteria	0	0	0	0	0.014313	0	0	0
161	Bacteria	Patescibacteria	Saccharimonadia	Saccharimonadales	Saccharimonadales	Saccharimonadales	TM7_phylum	0	0	0	0.0017769	0	0	0	0
162	Bacteria	Proteobacteria	Gammaproteobacteria	Burkholderiales	Burkholderiaceae	Lautropia	Uncultured_bacterium	0	0	0	0.0029615	0.00393607	0	0.00724638	0
163	Bacteria	Proteobacteria	Gammaproteobacteria	Burkholderiales	Comamonadaceae	Comamonas	Ottowia_sp.	0	0	0.00102302	0	0.00834924	0	0	0
164	Bacteria	Proteobacteria	Gammaproteobacteria	Burkholderiales	Neisseriaceae	Neisseria	Neisseria_bacilliformis	0	0	0	0	0.00226622	0	0	0
165	Bacteria	Proteobacteria	Gammaproteobacteria	Burkholderiales	Neisseriaceae	Neisseria	Neisseria_elongata	0.00442105	0	0.00511509	0	0	0.00323834	0	0
166	Bacteria	Proteobacteria	Gammaproteobacteria	Burkholderiales	Neisseriaceae	Neisseria	Neisseria_oralis	0	0	0	0	0	0	0	0
167	Bacteria	Proteobacteria	Gammaproteobacteria	Burkholderiales	Neisseriaceae	Neisseria	Neisseria_sp.	0	0	0	0	0	0	0	0
168	Bacteria	Proteobacteria	Gammaproteobacteria	Burkholderiales	Neisseriaceae	Neisseria	Unidentified	0	0	0	0	0	0	0	0
169	Bacteria	Proteobacteria	Gammaproteobacteria	Burkholderiales	Sutterellaceae	Sutterella	Uncultured_bacterium	0	0	0	0	0	0	0	0
170	Bacteria	Proteobacteria	Gammaproteobacteria	Cardiobacteriales	Cardiobacteriaceae	Cardiobacterium	Cardiobacterium_valvarum	0	0	0	0	0	0	0	0
171	Bacteria	Proteobacteria	Gammaproteobacteria	Cardiobacteriales	Cardiobacteriaceae	Cardiobacterium	Uncultured_bacterium	0	0	0	0	0.00166985	0	0	0
172	Bacteria	Proteobacteria	Gammaproteobacteria	Cardiobacteriales	Cardiobacteriaceae	Suttonella	Uncultured_bacterium	0	0	0	0	0	0	0	0
173	Bacteria	Proteobacteria	Gammaproteobacteria	Pasteurellales	Pasteurellaceae	Actinobacillus	Haemophilus_parahaemolyticus	0	0	0	0	0	0	0	0
174	Bacteria	Proteobacteria	Gammaproteobacteria	Pasteurellales	Pasteurellaceae	Aggregatibacter	Aggregatibacter_aphrophilus	0	0	0	0	0	0.00194301	0	0
175	Bacteria	Proteobacteria	Gammaproteobacteria	Pasteurellales	Pasteurellaceae	Aggregatibacter	Uncultured_bacterium	0	0	0	0	0.0112118	0	0	0
176	Bacteria	Proteobacteria	Gammaproteobacteria	Pasteurellales	Pasteurellaceae	Haemophilus	Haemophilus_haemolyticus	0	0	0	0	0	0	0	0
177	Bacteria	Proteobacteria	Gammaproteobacteria	Pasteurellales	Pasteurellaceae	Haemophilus	Haemophilus_influenzae	0	0	0	0	0	0	0	0
178	Bacteria	Proteobacteria	Gammaproteobacteria	Pasteurellales	Pasteurellaceae	Haemophilus	Haemophilus_parainfluenzae	0.207158	0.0305455	0.483376	0.0633761	0	0.061399	0.0225443	0.00804621
179	Bacteria	Proteobacteria	Gammaproteobacteria	Pasteurellales	Pasteurellaceae	Haemophilus	Haemophilus_pittmaniae	0	0	0	0	0	0	0	0
180	Bacteria	Proteobacteria	Gammaproteobacteria	Pasteurellales	Pasteurellaceae	Haemophilus	Haemophilus_sputorum	0.0117895	0	0.00971867	0	0	0.00569948	0	0
181	Bacteria	Spirochaetota	Spirochaetia	Spirochaetales	Spirochaetaceae	Treponema	Treponema_denticola	0	0	0	0	0.00381679	0.0123057	0.00611916	0
182	Bacteria	Spirochaetota	Spirochaetia	Spirochaetales	Spirochaetaceae	Treponema	Treponema_lecithinolyticum	0	0	0	0	0.00357824	0	0	0
183	Bacteria	Spirochaetota	Spirochaetia	Spirochaetales	Spirochaetaceae	Treponema	Treponema_maltophilum	0	0	0	0	0	0	0	0
184	Bacteria	Spirochaetota	Spirochaetia	Spirochaetales	Spirochaetaceae	Treponema	Treponema_medium	0	0	0	0	0.00107347	0.00621762	0	0
185	Bacteria	Spirochaetota	Spirochaetia	Spirochaetales	Spirochaetaceae	Treponema	Treponema_socranskii	0	0	0	0	0.00954198	0	0	0
186	Bacteria	Spirochaetota	Spirochaetia	Spirochaetales	Spirochaetaceae	Treponema	Uncultured_bacterium	0	0	0	0	0.00381679	0.00531088	0.0112721	0
187	Bacteria	Spirochaetota	Spirochaetia	Spirochaetales	Spirochaetaceae	Treponema	Unidentified	0	0	0	0	0	0.00142487	0	0
